# Supplementary material for: ﻿Two new species of the Longitarsusviolentus group from China (Coleoptera, Chrysomelidae, Galerucinae, Alticini)
Source: Zookeys. 2023 Oct 3;1181:111–23. doi: 10.3897/zookeys.1181.110538 (PMC10565568; doi:10.3897/zookeys.1181.110538)
Supplement: XML Treatment for Longitarsus pekingensis [file zookeys.1181.110538-treatment1.xml]

<!DOCTYPE tp:taxon-treatment
  PUBLIC "-//TaxonX//DTD Taxonomic Treatment Publishing DTD v0 20100105//EN" "tax-treatment-NSO.dtd">
<tp:taxon-treatment xmlns:tp="http://www.plazi.org/taxpub"><tp:treatment-meta><kwd-group><label>Taxon classification</label><kwd>
              <named-content content-type="kingdom">Animalia</named-content>
            </kwd><kwd>
              <named-content content-type="order">Coleoptera</named-content>
            </kwd><kwd>
              <named-content content-type="family">Chrysomelidae</named-content>
            </kwd></kwd-group><mixed-citation publication-type="journal"><person-group><name><surname>Liang</surname><given-names>Zulong</given-names></name><name><surname>Konstantinov</surname><given-names>Alexander S.</given-names></name><name><surname>Ruan</surname><given-names>Yongying</given-names></name><name><surname>Li</surname><given-names>Zhiqiang</given-names></name><name><surname>Huang</surname><given-names>Zhengzhong</given-names></name><name><surname>Ge</surname><given-names>Siqin</given-names></name></person-group><article-title>﻿Two new species of the <italic><tp:taxon-name><tp:taxon-name-part taxon-name-part-type="genus" reg="Longitarsus">Longitarsus</tp:taxon-name-part><tp:taxon-name-part taxon-name-part-type="species" reg="violentus">violentus</tp:taxon-name-part></tp:taxon-name></italic> group from China (<tp:taxon-name><tp:taxon-name-part taxon-name-part-type="order">Coleoptera</tp:taxon-name-part></tp:taxon-name>, <tp:taxon-name><tp:taxon-name-part taxon-name-part-type="family">Chrysomelidae</tp:taxon-name-part></tp:taxon-name>, <tp:taxon-name><tp:taxon-name-part taxon-name-part-type="subfamily">Galerucinae</tp:taxon-name-part></tp:taxon-name>, <tp:taxon-name><tp:taxon-name-part taxon-name-part-type="tribe">Alticini</tp:taxon-name-part></tp:taxon-name>)</article-title><source>Zookeys</source><day>03</day><month>10</month><year>2023</year><volume>1181</volume><fpage>111</fpage><lpage>123</lpage><pub-id pub-id-type="doi">10.3897/zookeys.1181.110538</pub-id></mixed-citation></tp:treatment-meta><tp:nomenclature><label>﻿</label><tp:taxon-name>
            <object-id xmlns:xlink="http://www.w3.org/1999/xlink" content-type="arpha" xlink:type="simple">184B612C-C156-520A-9733-377E6B16EA30</object-id>
            <tp:taxon-name-part taxon-name-part-type="genus" reg="Longitarsus">Longitarsus</tp:taxon-name-part>
            <tp:taxon-name-part taxon-name-part-type="species" reg="pekingensis">pekingensis</tp:taxon-name-part>
            <object-id xmlns:xlink="http://www.w3.org/1999/xlink" content-type="zoobank" xlink:type="simple">https://zoobank.org/D7979324-63F8-4359-A031-A92BFAA7D00B</object-id>
          </tp:taxon-name><tp:taxon-authority>Liang, Konstantinov &amp; Ge</tp:taxon-authority><tp:taxon-status xmlns:xlink="http://www.w3.org/1999/xlink" xlink:type="simple">sp. nov.</tp:taxon-status><xref ref-type="fig" rid="F1">Figs 1a–j</xref><xref ref-type="fig" rid="F3">, 3a</xref></tp:nomenclature><tp:treatment-sec sec-type="type material" id="SECID0EZDAE"><title>Type materials.</title><p><bold><italic>Holotype</italic></bold>: ♂ (<named-content xmlns:xlink="http://www.w3.org/1999/xlink" content-type="dwc:institutional_code" xlink:title="Institute of Zoology, Chinese Academy of Sciences" xlink:href="http://grbio.org/institution/institute-zoology-chinese-academy-sciences" xlink:type="simple">IZCAS</named-content>) China, Beijing, the China National Botanical Garden (North Section), Chinese rose garden, 80 m, 1 April 2023, host plant: <italic><tp:taxon-name><tp:taxon-name-part taxon-name-part-type="genus" reg="Bothriospermum">Bothriospermum</tp:taxon-name-part><tp:taxon-name-part taxon-name-part-type="species" reg="chinense">chinense</tp:taxon-name-part></tp:taxon-name></italic>, Dakang Zhou leg. <bold><italic>Paratypes</italic></bold>: 1♂ 5♀ (<named-content xmlns:xlink="http://www.w3.org/1999/xlink" content-type="dwc:institutional_code" xlink:title="Institute of Zoology, Chinese Academy of Sciences" xlink:href="http://grbio.org/institution/institute-zoology-chinese-academy-sciences" xlink:type="simple">IZCAS</named-content>) same data as holotype; 1♀ (<named-content xmlns:xlink="http://www.w3.org/1999/xlink" content-type="dwc:institutional_code" xlink:title="Institute of Zoology, Chinese Academy of Sciences" xlink:href="http://grbio.org/institution/institute-zoology-chinese-academy-sciences" xlink:type="simple">IZCAS</named-content>) China, Beijing, the China National Botanical Garden (North Section), west of exhibition greenhouse, 80 m, 26 March 2023, host plant: <italic><tp:taxon-name><tp:taxon-name-part taxon-name-part-type="genus" reg="Bothriospermum">Bothriospermum</tp:taxon-name-part><tp:taxon-name-part taxon-name-part-type="species" reg="chinense">chinense</tp:taxon-name-part></tp:taxon-name></italic>, Dakang Zhou leg.; 3♀ (<named-content xmlns:xlink="http://www.w3.org/1999/xlink" content-type="dwc:institutional_code" xlink:title="Institute of Zoology, Chinese Academy of Sciences" xlink:href="http://grbio.org/institution/institute-zoology-chinese-academy-sciences" xlink:type="simple">IZCAS</named-content>) Beijing, Changping District, Liucun Town, Wangjiayuan, 20 October 2021, collected by net-sweeping, Meiying Lin leg.; 3♀ (<named-content xmlns:xlink="http://www.w3.org/1999/xlink" content-type="dwc:institutional_code" xlink:title="Institute of Zoology, Chinese Academy of Sciences" xlink:href="http://grbio.org/institution/institute-zoology-chinese-academy-sciences" xlink:type="simple">IZCAS</named-content>) Beijing, the Old Summer Palace, 21 November 1978, host plant: <italic><tp:taxon-name><tp:taxon-name-part taxon-name-part-type="genus" reg="Bothriospermum">Bothriospermum</tp:taxon-name-part><tp:taxon-name-part taxon-name-part-type="species" reg="chinense">chinense</tp:taxon-name-part></tp:taxon-name></italic>, Shuyong Wang leg.</p></tp:treatment-sec><tp:treatment-sec sec-type="description" id="SECID0E3FAE"><title>Description.</title><p>Male body length 1.93–2.08 mm, width 0.95–1.07 mm; female body length 2.10–2.66 mm, width 1.02–1.32 mm. Body integument black with bronze reflection. Antennomeres I–V and legs yellowish to ferruginous, antennomeres VI–XI piceous. Metafemur black, dorsum with bronze reflection (Fig. <xref ref-type="fig" rid="F1">1a, b</xref>).</p><p><bold><italic>Head</italic>.</bold> Vertex impunctate, with weak transverse wrinkles and well-developed supraorbital punctures near orbital sulcus. Antennal callus poorly developed, subtriangular, delimited from vertex by a shallow, barely perceptible groove, surface smooth (Fig. <xref ref-type="fig" rid="F1">1c</xref>). Orbital sulcus well developed, extending from the top of eye to the antennal socket. Midfrontal and suprafrontal sulci absent. Frontal ridge relatively wide and convex, distance between antennal sockets ca 2.4 times as wide as diameter of antennal socket. Anterofrontal ridge in middle as high as frontal ridge, slightly narrower than frontal ridge. Antennae short, length of antenna ca 0.62 times as long as body length, ratio of length of each antennomere 20: 13: 11: 13: 16: 13: 15: 14: 15: 16: 20. Antennomere II slightly longer than III, as long as IV.</p><p><bold><italic>Thorax</italic>.</bold> Pronotum 1.33–1.37 times as wide as long. Lateral sides slightly convex, with maximum width in the middle. Anterolateral callosity well developed, slightly lower anteriorly, forming an acute angle. Lateral margin narrowly explanate. Posterolateral callosity low, slightly prominent. Punctures moderately large and dense, distance of interspace 1.5–2.1 times diameter of punctures. Interspaces weakly shagreened, stronger on pronotal disc (Fig. <xref ref-type="fig" rid="F1">1d</xref>). Scutellum semicircular, widely rounded apically, surface weakly shagreened. Elytra 3.14 times as long as pronotum, with well-developed humeral callus; maximum width in the middle. Apex broadly rounded. Punctures as large as punctures on pronotum but denser, width of interspaces 0.8–1.2 times as diameter of punctures. Interspaces weakly shagreened basally. Hind wings well developed.</p><p><bold><italic>Legs</italic>.</bold> Metatarsomere I of male 0.54 times as long as metatibia, 1.23 times as long as metatarsomeres II–IV combined. Metatibial spur 0.63 time as long as width of metatibia (Fig. <xref ref-type="fig" rid="F1">1a</xref>). Tarsal claw simple, without denticle.</p><p><bold><italic>Abdomen</italic>.</bold> Preapical abdominal tergite of the female with distal area covered by short dense setae, extending forward to the middle at both sides but absent in the middle, sometimes middle area with few long setae. Apical abdominal tergite covered with long setae. A few minute microtrichia situated in the middle and lateral margins (Fig. <xref ref-type="fig" rid="F3">3a</xref>).</p><fig id="F3" position="float" orientation="portrait"><object-id xmlns:xlink="http://www.w3.org/1999/xlink" content-type="doi" xlink:type="simple">10.3897/zookeys.1181.110538.figure3</object-id><object-id xmlns:xlink="http://www.w3.org/1999/xlink" content-type="arpha" xlink:type="simple">AD57FDAE-D5E2-5936-98FF-778AA044CD30</object-id><label>Figure 3.</label><caption><p>Last two tergites of female <bold>a</bold><italic><tp:taxon-name><tp:taxon-name-part taxon-name-part-type="genus" reg="Longitarsus">Longitarsus</tp:taxon-name-part><tp:taxon-name-part taxon-name-part-type="species" reg="pekingensis">pekingensis</tp:taxon-name-part></tp:taxon-name></italic> Liang, Konstantinov &amp; Ge, sp. nov. <bold>b</bold><italic><tp:taxon-name><tp:taxon-name-part taxon-name-part-type="genus" reg="Longitarsus">Longitarsus</tp:taxon-name-part><tp:taxon-name-part taxon-name-part-type="species" reg="xinjiangensis">xinjiangensis</tp:taxon-name-part></tp:taxon-name></italic> Liang, Konstantinov &amp; Ge, sp. nov.</p></caption><graphic xmlns:xlink="http://www.w3.org/1999/xlink" xlink:href="zookeys-1181-111_article-110538__-g003.jpg" position="float" orientation="portrait" xlink:type="simple" id="oo_915770.jpg"><uri content-type="original_file" xlink:type="simple">https://binary.pensoft.net/fig/915770</uri></graphic></fig><p><bold><italic>Male genitalia</italic>.</bold> Median lobe of aedeagus slightly wider at about apical fourth, apex rounded, without denticle. Ventral side with wide groove which follows shape of entire lobe (Fig. <xref ref-type="fig" rid="F1">1e</xref>). Apical part dorsally with a subquadrate membranous window (Fig. <xref ref-type="fig" rid="F1">1f</xref>). In lateral view, the median lobe more or less straight; apical third of aedeagus gradually narrowed towards apex, dorsal side straight, ventral side convex (Fig. <xref ref-type="fig" rid="F1">1g</xref>).</p><p><bold><italic>Female genitalia</italic>.</bold> Receptacle of spermatheca slender, 1.92 times as long as wide. Inner side of receptacle convex, outer side nearly straight. Basal part of pump rather long, about as long as apical part, well delineated from receptacle and from apical part of pump; apical part about as long as width of receptacle, narrowly rounded apically. Spermathecal duct forms two loops (Fig. <xref ref-type="fig" rid="F1">1h</xref>). Tignum slender, slightly curved, dilated apically (Fig. <xref ref-type="fig" rid="F1">1i</xref>). Vaginal palpus slender, posteriorly straight, narrowly rounded at apex (Fig. <xref ref-type="fig" rid="F1">1j</xref>).</p></tp:treatment-sec><tp:treatment-sec sec-type="Differential diagnosis" id="SECID0E6JAE"><title>Differential diagnosis.</title><p><italic><tp:taxon-name><tp:taxon-name-part taxon-name-part-type="genus" reg="Longitarsus">Longitarsus</tp:taxon-name-part><tp:taxon-name-part taxon-name-part-type="species" reg="pekingensis">pekingensis</tp:taxon-name-part></tp:taxon-name></italic> resembles <italic><tp:taxon-name><tp:taxon-name-part taxon-name-part-type="genus" reg="Longitarsus">L.</tp:taxon-name-part><tp:taxon-name-part taxon-name-part-type="species" reg="violentus">violentus</tp:taxon-name-part></tp:taxon-name></italic>. It can be distinguished from the latter by the lack of sculpture on the vertex. Besides, the median lobe of aedeagus of <italic><tp:taxon-name><tp:taxon-name-part taxon-name-part-type="genus" reg="Longitarsus">L.</tp:taxon-name-part><tp:taxon-name-part taxon-name-part-type="species" reg="pekingensis">pekingensis</tp:taxon-name-part></tp:taxon-name></italic> is more or less straight above basal opening in lateral view, without an apical denticle. Receptacle of spermatheca of <italic><tp:taxon-name><tp:taxon-name-part taxon-name-part-type="genus" reg="Longitarsus">L.</tp:taxon-name-part><tp:taxon-name-part taxon-name-part-type="species" reg="pekingensis">pekingensis</tp:taxon-name-part></tp:taxon-name></italic> is more slender than that of <italic><tp:taxon-name><tp:taxon-name-part taxon-name-part-type="genus" reg="Longitarsus">L.</tp:taxon-name-part><tp:taxon-name-part taxon-name-part-type="species" reg="violentus">violentus</tp:taxon-name-part></tp:taxon-name></italic>, and less convex on the inner side; the loops on the spermathecal duct are narrower in diameter. The key below allows to distinguish this species from all other species in the group.</p></tp:treatment-sec><tp:treatment-sec sec-type="etymology" id="SECID0E3LAE"><title>Etymology.</title><p>The species is named after the type locality. The epithet is a noun in apposition.</p></tp:treatment-sec><tp:treatment-sec sec-type="distribution" id="SECID0EBMAE"><title>Distribution.</title><p>Known from Changping District and Haidian District in Beijing, China.</p></tp:treatment-sec><tp:treatment-sec sec-type="host" id="SECID0EGMAE"><title>Host plant.</title><p><italic><tp:taxon-name><tp:taxon-name-part taxon-name-part-type="genus" reg="Bothriospermum">Bothriospermum</tp:taxon-name-part><tp:taxon-name-part taxon-name-part-type="species" reg="chinense">chinense</tp:taxon-name-part></tp:taxon-name></italic> Bunge (<tp:taxon-name><tp:taxon-name-part taxon-name-part-type="family">Boraginaceae</tp:taxon-name-part></tp:taxon-name>).</p></tp:treatment-sec><tp:treatment-sec><!--Section generated to contain objects referenced in tp:taxon-treatment.--><fig id="F1" position="float" orientation="portrait"><object-id xmlns:xlink="http://www.w3.org/1999/xlink" content-type="doi" xlink:type="simple">10.3897/zookeys.1181.110538.figure1</object-id><object-id xmlns:xlink="http://www.w3.org/1999/xlink" content-type="arpha" xlink:type="simple">6938B437-D872-50B7-9687-9715DFFB44B0</object-id><label>Figure 1.</label><caption><p><italic><tp:taxon-name><tp:taxon-name-part taxon-name-part-type="genus" reg="Longitarsus">Longitarsus</tp:taxon-name-part><tp:taxon-name-part taxon-name-part-type="species" reg="pekingensis">pekingensis</tp:taxon-name-part></tp:taxon-name></italic> Liang, Konstantinov &amp; Ge, sp. nov. <bold>a, b</bold> habitus (<bold>a</bold> dorsal view <bold>b</bold> lateral view) <bold>c</bold> head <bold>d</bold> pronotum <bold>e–g</bold> median lobe of aedeagus (<bold>e</bold> ventral view <bold>f</bold> dorsal view <bold>g</bold> lateral view) <bold>h</bold> spermatheca <bold>i</bold> tignum <bold>j</bold> vaginal palpi.</p></caption><graphic xmlns:xlink="http://www.w3.org/1999/xlink" xlink:href="zookeys-1181-111_article-110538__-g001.jpg" position="float" orientation="portrait" xlink:type="simple" id="oo_915768.jpg"><uri content-type="original_file" xlink:type="simple">https://binary.pensoft.net/fig/915768</uri></graphic></fig></tp:treatment-sec></tp:taxon-treatment>
