# Supplementary material for: ﻿Two new species of the Longitarsusviolentus group from China (Coleoptera, Chrysomelidae, Galerucinae, Alticini)
Source: Zookeys. 2023 Oct 3;1181:111–23. doi: 10.3897/zookeys.1181.110538 (PMC10565568; doi:10.3897/zookeys.1181.110538)
Supplement: XML Treatment for Longitarsus xinjiangensis [file zookeys.1181.110538-treatment2.xml]

<!DOCTYPE tp:taxon-treatment
  PUBLIC "-//TaxonX//DTD Taxonomic Treatment Publishing DTD v0 20100105//EN" "tax-treatment-NSO.dtd">
<tp:taxon-treatment xmlns:tp="http://www.plazi.org/taxpub"><tp:treatment-meta><kwd-group><label>Taxon classification</label><kwd>
              <named-content content-type="kingdom">Animalia</named-content>
            </kwd><kwd>
              <named-content content-type="order">Coleoptera</named-content>
            </kwd><kwd>
              <named-content content-type="family">Chrysomelidae</named-content>
            </kwd></kwd-group><mixed-citation publication-type="journal"><person-group><name><surname>Liang</surname><given-names>Zulong</given-names></name><name><surname>Konstantinov</surname><given-names>Alexander S.</given-names></name><name><surname>Ruan</surname><given-names>Yongying</given-names></name><name><surname>Li</surname><given-names>Zhiqiang</given-names></name><name><surname>Huang</surname><given-names>Zhengzhong</given-names></name><name><surname>Ge</surname><given-names>Siqin</given-names></name></person-group><article-title>﻿Two new species of the <italic><tp:taxon-name><tp:taxon-name-part taxon-name-part-type="genus" reg="Longitarsus">Longitarsus</tp:taxon-name-part><tp:taxon-name-part taxon-name-part-type="species" reg="violentus">violentus</tp:taxon-name-part></tp:taxon-name></italic> group from China (<tp:taxon-name><tp:taxon-name-part taxon-name-part-type="order">Coleoptera</tp:taxon-name-part></tp:taxon-name>, <tp:taxon-name><tp:taxon-name-part taxon-name-part-type="family">Chrysomelidae</tp:taxon-name-part></tp:taxon-name>, <tp:taxon-name><tp:taxon-name-part taxon-name-part-type="subfamily">Galerucinae</tp:taxon-name-part></tp:taxon-name>, <tp:taxon-name><tp:taxon-name-part taxon-name-part-type="tribe">Alticini</tp:taxon-name-part></tp:taxon-name>)</article-title><source>Zookeys</source><day>03</day><month>10</month><year>2023</year><volume>1181</volume><fpage>111</fpage><lpage>123</lpage><pub-id pub-id-type="doi">10.3897/zookeys.1181.110538</pub-id></mixed-citation></tp:treatment-meta><tp:nomenclature><label>﻿</label><tp:taxon-name>
            <object-id xmlns:xlink="http://www.w3.org/1999/xlink" content-type="arpha" xlink:type="simple">D9074AE3-50AC-5664-957A-74806BE4252C</object-id>
            <tp:taxon-name-part taxon-name-part-type="genus" reg="Longitarsus">Longitarsus</tp:taxon-name-part>
            <tp:taxon-name-part taxon-name-part-type="species" reg="xinjiangensis">xinjiangensis</tp:taxon-name-part>
            <object-id xmlns:xlink="http://www.w3.org/1999/xlink" content-type="zoobank" xlink:type="simple">https://zoobank.org/9D607213-F18E-445E-8EFC-7FD22BDADA51</object-id>
          </tp:taxon-name><tp:taxon-authority>Liang, Konstantinov &amp; Ge</tp:taxon-authority><tp:taxon-status xmlns:xlink="http://www.w3.org/1999/xlink" xlink:type="simple">sp. nov.</tp:taxon-status><xref ref-type="fig" rid="F2">Figs 2a–j</xref><xref ref-type="fig" rid="F3">, 3b</xref></tp:nomenclature><tp:treatment-sec sec-type="type material" id="SECID0EOOAE"><title>Type materials.</title><p><bold><italic>Holotype</italic></bold>: ♂ (<named-content xmlns:xlink="http://www.w3.org/1999/xlink" content-type="dwc:institutional_code" xlink:title="Institute of Zoology, Chinese Academy of Sciences" xlink:href="http://grbio.org/institution/institute-zoology-chinese-academy-sciences" xlink:type="simple">IZCAS</named-content>) Xinjiang, Tianshan, Wukuerqi, 1120 m, 7 August 1957, Weiyi Yang leg.; <bold><italic>Paratypes</italic></bold>: 4♀ (<named-content xmlns:xlink="http://www.w3.org/1999/xlink" content-type="dwc:institutional_code" xlink:title="Institute of Zoology, Chinese Academy of Sciences" xlink:href="http://grbio.org/institution/institute-zoology-chinese-academy-sciences" xlink:type="simple">IZCAS</named-content>) Tianshan, Wukuerqi, 1620 m, 7 August 1957; 2♂ (<named-content xmlns:xlink="http://www.w3.org/1999/xlink" content-type="dwc:institutional_code" xlink:title="Institute of Zoology, Chinese Academy of Sciences" xlink:href="http://grbio.org/institution/institute-zoology-chinese-academy-sciences" xlink:type="simple">IZCAS</named-content>) Xinjiang, Zhaosu, Wukuerqi, 1120–1620 m, 7 August 1957, Chunpei Hong leg.; 1♂ (<named-content xmlns:xlink="http://www.w3.org/1999/xlink" content-type="dwc:institutional_code" xlink:title="Institute of Zoology, Chinese Academy of Sciences" xlink:href="http://grbio.org/institution/institute-zoology-chinese-academy-sciences" xlink:type="simple">IZCAS</named-content>) Xinjiang, Zhaosu, Wukuerqi, 1120–1620 m, 7 August 1957, Guang Wang leg.; 1♂ (<named-content xmlns:xlink="http://www.w3.org/1999/xlink" content-type="dwc:institutional_code" xlink:title="Institute of Zoology, Chinese Academy of Sciences" xlink:href="http://grbio.org/institution/institute-zoology-chinese-academy-sciences" xlink:type="simple">IZCAS</named-content>) Xinjiang, Zhaosu, 1630 m, 11 August 1957, Chunpei Hong leg.; 1♂ 2♀ (<named-content xmlns:xlink="http://www.w3.org/1999/xlink" content-type="dwc:institutional_code" xlink:title="Institute of Zoology, Chinese Academy of Sciences" xlink:href="http://grbio.org/institution/institute-zoology-chinese-academy-sciences" xlink:type="simple">IZCAS</named-content>) Xinjiang, Burqin, 27 July 1955, Shijun Ma, Kailin Xia and Yonglin Chen leg.; 1♀ (<named-content xmlns:xlink="http://www.w3.org/1999/xlink" content-type="dwc:institutional_code" xlink:title="Institute of Zoology, Chinese Academy of Sciences" xlink:href="http://grbio.org/institution/institute-zoology-chinese-academy-sciences" xlink:type="simple">IZCAS</named-content>) Xinjiang, Burqin, 27 July 1955, Yonglin Chen et al. leg.; 1♂ (<named-content xmlns:xlink="http://www.w3.org/1999/xlink" content-type="dwc:institutional_code" xlink:title="Institute of Zoology, Chinese Academy of Sciences" xlink:href="http://grbio.org/institution/institute-zoology-chinese-academy-sciences" xlink:type="simple">IZCAS</named-content>) Xinjiang, Tacheng, 24 July 1955, Shijun Ma, Kailin Xia and Yonglin Chen leg.; 2♀ (<named-content xmlns:xlink="http://www.w3.org/1999/xlink" content-type="dwc:institutional_code" xlink:title="Institute of Zoology, Chinese Academy of Sciences" xlink:href="http://grbio.org/institution/institute-zoology-chinese-academy-sciences" xlink:type="simple">IZCAS</named-content>) Xinjiang, Urumqi, 14 July, 1956 Weiyi Yang leg.; 1♀ (<named-content xmlns:xlink="http://www.w3.org/1999/xlink" content-type="dwc:institutional_code" xlink:title="Institute of Zoology, Chinese Academy of Sciences" xlink:href="http://grbio.org/institution/institute-zoology-chinese-academy-sciences" xlink:type="simple">IZCAS</named-content>) Xinjiang, Urumqi, 20–890 m, 14 July 1959, Weiyi Yang leg.; 1♀ (<named-content xmlns:xlink="http://www.w3.org/1999/xlink" content-type="dwc:institutional_code" xlink:title="Institute of Zoology, Chinese Academy of Sciences" xlink:href="http://grbio.org/institution/institute-zoology-chinese-academy-sciences" xlink:type="simple">IZCAS</named-content>) Xinjiang, Xinyuan, 820–1200 m, 23 August 1957, Chunpei Hong leg.; 1♀ (<named-content xmlns:xlink="http://www.w3.org/1999/xlink" content-type="dwc:institutional_code" xlink:title="Institute of Zoology, Chinese Academy of Sciences" xlink:href="http://grbio.org/institution/institute-zoology-chinese-academy-sciences" xlink:type="simple">IZCAS</named-content>) Xinjiang, Xinyuan, 870–1220 m, 23 August 1957, Guang Wang leg.; 1♀ (<named-content xmlns:xlink="http://www.w3.org/1999/xlink" content-type="dwc:institutional_code" xlink:title="Institute of Zoology, Chinese Academy of Sciences" xlink:href="http://grbio.org/institution/institute-zoology-chinese-academy-sciences" xlink:type="simple">IZCAS</named-content>) Xinjiang, Tianshan, 2040 m, 13 August 1957, Guang Wang leg.; 1♂ (<named-content xmlns:xlink="http://www.w3.org/1999/xlink" content-type="dwc:institutional_code" xlink:title="Institute of Zoology, Chinese Academy of Sciences" xlink:href="http://grbio.org/institution/institute-zoology-chinese-academy-sciences" xlink:type="simple">IZCAS</named-content>) Xinjiang, Xiaotalate, 9 August 1956, Weiyi Yang leg.; 1♀ (<named-content xmlns:xlink="http://www.w3.org/1999/xlink" content-type="dwc:institutional_code" xlink:title="Institute of Zoology, Chinese Academy of Sciences" xlink:href="http://grbio.org/institution/institute-zoology-chinese-academy-sciences" xlink:type="simple">IZCAS</named-content>) Xinjiang, Jimsar, 14 May 1955, Shijun Ma and Yonglin Chen leg.; 1♀ (<named-content xmlns:xlink="http://www.w3.org/1999/xlink" content-type="dwc:institutional_code" xlink:title="Institute of Zoology, Chinese Academy of Sciences" xlink:href="http://grbio.org/institution/institute-zoology-chinese-academy-sciences" xlink:type="simple">IZCAS</named-content>) Xinjiang, Chaiwobao, 20 July 1956, Weiyi Yang leg.</p></tp:treatment-sec><tp:treatment-sec sec-type="description" id="SECID0E3QAE"><title>Description.</title><p>Male body length 1.65–1.72 mm, width 0.78–0.90 mm; female body length 1.87–2.08 mm, width 0.89–1.18 mm. Body integument dark brown to black with bronze reflection. Apical part of antennomeres I–III yellowish to ferruginous, the rest part of antennae piceous. Legs ferruginous to piceous, metafemur black; dorsum with bronze reflection (Fig. <xref ref-type="fig" rid="F2">2a, b</xref>).</p><p><bold><italic>Head</italic>.</bold> Vertex strongly shagreened, with well-developed supraorbital punctures near orbital sulcus. Antennal calli poorly developed, subtriangular, barely delimited from vertex, surface smooth (Fig. <xref ref-type="fig" rid="F2">2c</xref>). Orbital sulcus well developed, extending from top of eye to antennal socket. Midfrontal and suprafrontal sulci absent. Frontal ridge wide and convex. Distance between antennal sockets 2.28 times as great as diameter of antennal socket. Anterofrontal ridge in middle as high as frontal ridge, slightly narrower than frontal ridge. Antennae short, length of antenna ca 0.61 times as long as body length, ratio of length of each antennomere 20: 13: 11: 15: 16: 13: 16: 15: 16: 14: 20. Antennomere II longer than III, but shorter than IV.</p><p><bold><italic>Thorax</italic>.</bold> Pronotum transverse, 1.44 times as wide as long. Lateral sides slightly convex, with maximum width at middle. Lateral margin of pronotum slightly angulate in front of middle (Fig. <xref ref-type="fig" rid="F2">2d</xref>). Anterolateral callosity well developed, slightly lower anteriorly, forming acute angle. Lateral margin narrowly explanate. Posterolateral callosity low, slightly prominent. Punctures large and dense, well defined, distance of interspace 0.9–1.7 times as diameter of punctures. Interspaces strongly shagreened, weaker in lateral area (Fig. <xref ref-type="fig" rid="F2">2d</xref>). Scutellum triangular, narrowly rounded apically, surface strongly shagreened. Elytra 3.86 times as long as pronotum, with well-developed humeral callus; maximum width behind middle. Apex broadly rounded. Punctures slightly larger and denser than those on pronotum, larger near suture, width of interspaces 0.9–1.1 times as diameter of punctures. Interspaces weakly shagreened basally. Hind wings well developed.</p><p><bold><italic>Leg.</italic></bold> Metatarsomere I of male 0.51 times as long as metatibia, 1.07 times as long as metarsomeres II–IV combined (Fig. <xref ref-type="fig" rid="F2">2a</xref>). Metatibial spur 0.66 times as long as width of metatibia. Tarsal claw simple, without denticle.</p><p><bold><italic>Abdomen</italic>.</bold> Distal part of preapical abdominal tergite of female with two subquadrate areas on each side near apical part covered by short dense setae. Apical abdominal tergite covered with long setae. A few tiny microtrichia situated at middle (Fig. <xref ref-type="fig" rid="F3">3b</xref>).</p><p><bold><italic>Male genitalia</italic>.</bold> Median lobe of aedeagus in ventral view with sides nearly parallel to each other, apex with poorly developed denticle. Ventral groove wide (Fig. <xref ref-type="fig" rid="F2">2e</xref>). Apical part dorsally with rectangular membranous window (Fig. <xref ref-type="fig" rid="F2">2f</xref>). Median lobe narrow in lateral view (Fig. <xref ref-type="fig" rid="F2">2g</xref>), curved above the basal opening, dorsal side and ventral side both convex apically.</p><p><bold><italic>Female genitalia</italic>.</bold> Receptacle of spermatheca oval, 1.58 times as long as wide. Inner side of receptacle more convex than outer side. Basal part of pump rather long, about half as long as apical part, well delineated from receptacle and from apical part of pump; apical part longer than width of receptacle, widely rounded apically. Spermathecal duct forms two U-shaped turns (Fig. <xref ref-type="fig" rid="F2">2h</xref>). Tignum slender, slightly curved, dilated apically (Fig. <xref ref-type="fig" rid="F2">2i</xref>). Vaginal palpus slender, posteriorly straight, rounded at apex (Fig. <xref ref-type="fig" rid="F2">2j</xref>).</p></tp:treatment-sec><tp:treatment-sec sec-type="Differential diagnosis" id="SECID0E3TAE"><title>Differential diagnosis.</title><p>The key below allows for distinguishing <italic><tp:taxon-name><tp:taxon-name-part taxon-name-part-type="genus" reg="Longitarsus">L.</tp:taxon-name-part><tp:taxon-name-part taxon-name-part-type="species" reg="xinjiangensis">xinjiangensis</tp:taxon-name-part></tp:taxon-name></italic> from all other species in the group. In addition, <italic><tp:taxon-name><tp:taxon-name-part taxon-name-part-type="genus" reg="Longitarsus">L.</tp:taxon-name-part><tp:taxon-name-part taxon-name-part-type="species" reg="xinjiangensis">xinjiangensis</tp:taxon-name-part></tp:taxon-name></italic> is similar to <italic><tp:taxon-name><tp:taxon-name-part taxon-name-part-type="genus" reg="Longitarsus">L.</tp:taxon-name-part><tp:taxon-name-part taxon-name-part-type="species" reg="violentus">violentus</tp:taxon-name-part></tp:taxon-name></italic> and <italic><tp:taxon-name><tp:taxon-name-part taxon-name-part-type="genus" reg="Longitarsus">L.</tp:taxon-name-part><tp:taxon-name-part taxon-name-part-type="species" reg="violentoides">violentoides</tp:taxon-name-part></tp:taxon-name></italic>. However, the elytra of <italic><tp:taxon-name><tp:taxon-name-part taxon-name-part-type="genus" reg="Longitarsus">L.</tp:taxon-name-part><tp:taxon-name-part taxon-name-part-type="species" reg="xinjiangensis">xinjiangensis</tp:taxon-name-part></tp:taxon-name></italic> are slender, and the punctures on pronotum are larger. Compared to <italic><tp:taxon-name><tp:taxon-name-part taxon-name-part-type="genus" reg="Longitarsus">L.</tp:taxon-name-part><tp:taxon-name-part taxon-name-part-type="species" reg="violentus">violentus</tp:taxon-name-part></tp:taxon-name></italic>, the antennomeres IV–VI of <italic><tp:taxon-name><tp:taxon-name-part taxon-name-part-type="genus" reg="Longitarsus">L.</tp:taxon-name-part><tp:taxon-name-part taxon-name-part-type="species" reg="xinjiangensis">xinjiangensis</tp:taxon-name-part></tp:taxon-name></italic> are much darker, the median lobe of the aedeagus is broader, and the apex lacks an obvious denticle. Besides, the apex of the spermathecal pump of <italic><tp:taxon-name><tp:taxon-name-part taxon-name-part-type="genus" reg="Longitarsus">L.</tp:taxon-name-part><tp:taxon-name-part taxon-name-part-type="species" reg="xinjiangensis">xinjiangensis</tp:taxon-name-part></tp:taxon-name></italic> is broader than that of <italic><tp:taxon-name><tp:taxon-name-part taxon-name-part-type="genus" reg="Longitarsus">L.</tp:taxon-name-part><tp:taxon-name-part taxon-name-part-type="species" reg="violentus">violentus</tp:taxon-name-part></tp:taxon-name></italic>, and the spermathecal duct forms two U-shaped turns instead of loops. <italic><tp:taxon-name><tp:taxon-name-part taxon-name-part-type="genus" reg="Longitarsus">Longitarsus</tp:taxon-name-part><tp:taxon-name-part taxon-name-part-type="species" reg="xinjiangensis">xinjiangensis</tp:taxon-name-part></tp:taxon-name></italic> can be distinguished from <italic><tp:taxon-name><tp:taxon-name-part taxon-name-part-type="genus" reg="Longitarsus">L.</tp:taxon-name-part><tp:taxon-name-part taxon-name-part-type="species" reg="violentoides">violentoides</tp:taxon-name-part></tp:taxon-name></italic> by the following characters: antennomere II shorter than IV; aedeagus narrow in lateral view; and apical part of spermathecal pump longer than width of receptacle.</p></tp:treatment-sec><tp:treatment-sec sec-type="etymology" id="SECID0E2XAE"><title>Etymology.</title><p>The species is named after the type locality. The epithet is a noun in apposition.</p><fig id="F4" position="float" orientation="portrait"><object-id xmlns:xlink="http://www.w3.org/1999/xlink" content-type="doi" xlink:type="simple">10.3897/zookeys.1181.110538.figure4</object-id><object-id xmlns:xlink="http://www.w3.org/1999/xlink" content-type="arpha" xlink:type="simple">C7C0714A-B7F6-51A7-A0A8-9B5BCF49DE80</object-id><label>Figure 4.</label><caption><p>Pronotum and median lobe of aedeagus in <italic><tp:taxon-name><tp:taxon-name-part taxon-name-part-type="genus" reg="Longitarsus">Longitarsus</tp:taxon-name-part></tp:taxon-name></italic><bold>a–c</bold><italic><tp:taxon-name><tp:taxon-name-part taxon-name-part-type="genus" reg="Longitarsus">L.</tp:taxon-name-part><tp:taxon-name-part taxon-name-part-type="species" reg="marguzoricus">marguzoricus</tp:taxon-name-part></tp:taxon-name></italic>, holotype <bold>a</bold> pronotum <bold>b, c</bold> median lobe of aedeagus (<bold>b</bold> ventral and <bold>c</bold> lateral views) <bold>d–f</bold><italic><tp:taxon-name><tp:taxon-name-part taxon-name-part-type="genus" reg="Longitarsus">L.</tp:taxon-name-part><tp:taxon-name-part taxon-name-part-type="species" reg="pinguis">pinguis</tp:taxon-name-part></tp:taxon-name></italic><bold>d</bold> pronotum <bold>e, f</bold> median lobe of aedeagus (<bold>e</bold> ventral and <bold>f</bold> lateral views).</p></caption><graphic xmlns:xlink="http://www.w3.org/1999/xlink" xlink:href="zookeys-1181-111_article-110538__-g004.jpg" position="float" orientation="portrait" xlink:type="simple" id="oo_915771.jpg"><uri content-type="original_file" xlink:type="simple">https://binary.pensoft.net/fig/915771</uri></graphic></fig></tp:treatment-sec><tp:treatment-sec sec-type="distribution" id="SECID0E5ZAE"><title>Distribution.</title><p>Known from northern Xinjiang, China.</p><fig id="F5" position="float" orientation="portrait"><object-id xmlns:xlink="http://www.w3.org/1999/xlink" content-type="doi" xlink:type="simple">10.3897/zookeys.1181.110538.figure5</object-id><object-id xmlns:xlink="http://www.w3.org/1999/xlink" content-type="arpha" xlink:type="simple">E8C77100-6F72-5B06-9BD7-931740BB9635</object-id><label>Figure 5.</label><caption><p>Pronotum and median lobe of aedeagus in <italic><tp:taxon-name><tp:taxon-name-part taxon-name-part-type="genus" reg="Longitarsus">Longitarsus</tp:taxon-name-part></tp:taxon-name></italic><bold>a–c</bold><italic><tp:taxon-name><tp:taxon-name-part taxon-name-part-type="genus" reg="Longitarsus">L.</tp:taxon-name-part><tp:taxon-name-part taxon-name-part-type="species" reg="violentoides">violentoides</tp:taxon-name-part></tp:taxon-name></italic>, holotype <bold>a</bold> pronotum <bold>b, c</bold> median lobe of aedeagus (<bold>b</bold> ventral and <bold>c</bold> lateral views) <bold>d–f</bold><italic><tp:taxon-name><tp:taxon-name-part taxon-name-part-type="genus" reg="Longitarsus">L.</tp:taxon-name-part><tp:taxon-name-part taxon-name-part-type="species" reg="violentus">violentus</tp:taxon-name-part></tp:taxon-name></italic><bold>d</bold> pronotum <bold>e, f</bold> median lobe of aedeagus (<bold>e</bold> ventral and <bold>f</bold> lateral views).</p></caption><graphic xmlns:xlink="http://www.w3.org/1999/xlink" xlink:href="zookeys-1181-111_article-110538__-g005.jpg" position="float" orientation="portrait" xlink:type="simple" id="oo_915772.jpg"><uri content-type="original_file" xlink:type="simple">https://binary.pensoft.net/fig/915772</uri></graphic></fig></tp:treatment-sec><tp:treatment-sec sec-type="host" id="SECID0EB3AE"><title>Host plant.</title><p>Unknown.</p><fig id="F6" position="float" orientation="portrait"><object-id xmlns:xlink="http://www.w3.org/1999/xlink" content-type="doi" xlink:type="simple">10.3897/zookeys.1181.110538.figure6</object-id><object-id xmlns:xlink="http://www.w3.org/1999/xlink" content-type="arpha" xlink:type="simple">F3B33798-1A73-5C42-A325-A4BE7F8B9B87</object-id><label>Figure 6.</label><caption><p>Pronotum and median lobe of aedeagus in <italic><tp:taxon-name><tp:taxon-name-part taxon-name-part-type="genus" reg="Longitarsus">Longitarsus</tp:taxon-name-part><tp:taxon-name-part taxon-name-part-type="species" reg="weisei">weisei</tp:taxon-name-part></tp:taxon-name></italic><bold>a</bold> pronotum <bold>b, c</bold> median lobe of aedeagus (<bold>b</bold> ventral and <bold>c</bold> lateral views).</p></caption><graphic xmlns:xlink="http://www.w3.org/1999/xlink" xlink:href="zookeys-1181-111_article-110538__-g006.jpg" position="float" orientation="portrait" xlink:type="simple" id="oo_915773.jpg"><uri content-type="original_file" xlink:type="simple">https://binary.pensoft.net/fig/915773</uri></graphic></fig></tp:treatment-sec><tp:treatment-sec><!--Section generated to contain objects referenced in tp:taxon-treatment.--><fig id="F2" position="float" orientation="portrait"><object-id xmlns:xlink="http://www.w3.org/1999/xlink" content-type="doi" xlink:type="simple">10.3897/zookeys.1181.110538.figure2</object-id><object-id xmlns:xlink="http://www.w3.org/1999/xlink" content-type="arpha" xlink:type="simple">841D519F-9250-52BD-8FC8-7FC79AB4EC75</object-id><label>Figure 2.</label><caption><p><italic><tp:taxon-name><tp:taxon-name-part taxon-name-part-type="genus" reg="Longitarsus">Longitarsus</tp:taxon-name-part><tp:taxon-name-part taxon-name-part-type="species" reg="xinjiangensis">xinjiangensis</tp:taxon-name-part></tp:taxon-name></italic> Liang, Konstantinov &amp; Ge, sp. nov. <bold>a, b</bold> habitus (<bold>a</bold> dorsal view <bold>b</bold> lateral view) <bold>c</bold> head <bold>d</bold> pronotum <bold>e–g</bold> median lobe of aedeagus (<bold>e</bold> ventral view <bold>f</bold> dorsal view <bold>g</bold> lateral view) <bold>h</bold> spermatheca <bold>i</bold> tignum <bold>j</bold> vaginal palpi.</p></caption><graphic xmlns:xlink="http://www.w3.org/1999/xlink" xlink:href="zookeys-1181-111_article-110538__-g002.jpg" position="float" orientation="portrait" xlink:type="simple" id="oo_915769.jpg"><uri content-type="original_file" xlink:type="simple">https://binary.pensoft.net/fig/915769</uri></graphic></fig><fig id="F3" position="float" orientation="portrait"><object-id xmlns:xlink="http://www.w3.org/1999/xlink" content-type="doi" xlink:type="simple">10.3897/zookeys.1181.110538.figure3</object-id><object-id xmlns:xlink="http://www.w3.org/1999/xlink" content-type="arpha" xlink:type="simple">AD57FDAE-D5E2-5936-98FF-778AA044CD30</object-id><label>Figure 3.</label><caption><p>Last two tergites of female <bold>a</bold><italic><tp:taxon-name><tp:taxon-name-part taxon-name-part-type="genus" reg="Longitarsus">Longitarsus</tp:taxon-name-part><tp:taxon-name-part taxon-name-part-type="species" reg="pekingensis">pekingensis</tp:taxon-name-part></tp:taxon-name></italic> Liang, Konstantinov &amp; Ge, sp. nov. <bold>b</bold><italic><tp:taxon-name><tp:taxon-name-part taxon-name-part-type="genus" reg="Longitarsus">Longitarsus</tp:taxon-name-part><tp:taxon-name-part taxon-name-part-type="species" reg="xinjiangensis">xinjiangensis</tp:taxon-name-part></tp:taxon-name></italic> Liang, Konstantinov &amp; Ge, sp. nov.</p></caption><graphic xmlns:xlink="http://www.w3.org/1999/xlink" xlink:href="zookeys-1181-111_article-110538__-g003.jpg" position="float" orientation="portrait" xlink:type="simple" id="oo_915770.jpg"><uri content-type="original_file" xlink:type="simple">https://binary.pensoft.net/fig/915770</uri></graphic></fig></tp:treatment-sec></tp:taxon-treatment>
